# Supplementary material for: Decreasing brown bear (Ursus arctos) habitat due to climate change in Central Asia and the Asian Highlands
Source: Ecol Evol. 2018 Nov 20;8(23):11887–99. doi: 10.1002/ece3.4645 (PMC6303720; doi:10.1002/ece3.4645)
Supplement: Supplementary file 2 [file ECE3-8-11887-s002.xlsx]

## Sheet: Data S1
species	lognitude	latitude
brown bear	108.093	48.9781
brown bear	125.344	52.4023
brown bear	67.5045	39.5315
brown bear	76.3905	35.6538
brown bear	89.7914	33.5098
brown bear	87.9875	31.3308
brown bear	93.8612	33.9566
brown bear	69.6588	41.6035
brown bear	100.028	33.8134
brown bear	99.3419	31.0778
brown bear	98.8952	28.8885
brown bear	77.9178	43.0853
brown bear	90.9615	28.8548
brown bear	89.9474	37.3606
brown bear	72.4738	38.5135
brown bear	85.5024	28.493
brown bear	125.601	52.3146
brown bear	95.618	29.7073
brown bear	73.4777	35.5452
brown bear	85.7751	48.6533
brown bear	95.8063	29.072
brown bear	73.4762	39.0541
brown bear	90.0142	35.9842
brown bear	66.5474	37.704
brown bear	86.9702	48.745
brown bear	80.5409	45.2471
brown bear	99.8479	28.0088
brown bear	61.7835	35.2899
brown bear	88.9191	30.4214
brown bear	99.7966	35.7691
brown bear	101.937	32.9899
brown bear	107.998	48.3337
brown bear	98.4569	34.7537
brown bear	77.4376	33.7666
brown bear	84.1922	33.6712
brown bear	86.9179	28.5048
brown bear	77.2293	34.1336
brown bear	100.615	51.1149
brown bear	92.0421	34.7272
brown bear	100.732	51.431
brown bear	126.696	43.6217
brown bear	107.681	48.0079
brown bear	102.362	32.8674
brown bear	51.023	50.5436
brown bear	98.7858	27.174
brown bear	89.2735	29.3597
brown bear	97.2639	32.2941
brown bear	102.64	30.4079
brown bear	64.4053	51.5544
brown bear	88.2936	34.7926
brown bear	96.1837	31.974
brown bear	99.9312	29.6265
brown bear	75.2033	41.8453
brown bear	96.2936	32.3088
brown bear	87.5043	49.0766
brown bear	126.858	43.4005
brown bear	88.3273	29.3183
brown bear	99.5788	32.7316
brown bear	75.3947	34.1921
brown bear	127.314	45.3324
brown bear	85.1942	28.6594
brown bear	96.7994	39.3229
brown bear	80.3256	42.2432
brown bear	83.8233	33.7821
brown bear	79.8884	44.7187
brown bear	93.6508	33.5405
brown bear	90.6711	46.1518
brown bear	88.2234	32.5931
brown bear	94.0012	32.8033
brown bear	69.222	50.2616
brown bear	99.9951	50.9033
brown bear	75.2373	50.746
brown bear	126.993	43.5598
brown bear	98.8591	28.0274
brown bear	71.366	38.4547
brown bear	102.398	30.4582
brown bear	96.1916	39.5176
brown bear	92.934	35.6826
brown bear	103.99	33.2094
brown bear	86.8335	32.1672
brown bear	130.887	46.5809
brown bear	77.8452	32.0296
brown bear	79.8809	44.6181
brown bear	91.3776	32.0213
brown bear	94.8385	32.9014
brown bear	90.0514	35.9764
brown bear	69.6212	41.1004
brown bear	128.38	49.113
brown bear	97.9162	43.5356
brown bear	70.3049	39.2718
brown bear	84.1559	42.8931
brown bear	96.2082	39.3609
brown bear	86.4219	33.5985
brown bear	81.6422	45.5968
brown bear	75.739	36.1472
brown bear	83.9007	29.2695
brown bear	119.686	46.9893
brown bear	87.125	37.1991
brown bear	88.9535	43.6141
brown bear	51.0632	50.4501
brown bear	100.599	34.7674
brown bear	111.324	49.1738
brown bear	128.884	48.9228
brown bear	82.4754	42.8684
brown bear	103.975	31.8671
brown bear	85.6414	32.6199
brown bear	87.3511	28.2442
brown bear	101.888	35.112
brown bear	79.7288	44.8542
brown bear	84.1139	34.0111
brown bear	90.2541	38.8126
brown bear	86.4705	36.5179
brown bear	88.8548	31.8314
brown bear	100.304	50.6176
brown bear	124.488	47.2665
brown bear	71.8654	41.9785
brown bear	100.486	30.618
brown bear	86.5955	33.903
brown bear	107.463	48.2407
brown bear	98.6964	29.509
brown bear	72.6987	37.9897
brown bear	77.1719	41.4353
brown bear	91.2611	33.868
brown bear	84.1055	29.1076
brown bear	90.8976	36.4474
brown bear	107.745	48.0969
brown bear	129.548	43.0447
brown bear	127.098	43.1973
brown bear	102.148	33.9168
brown bear	95.9845	29.5629
brown bear	99.8429	28.5719
brown bear	68.6651	37.1437
brown bear	102.037	29.29
brown bear	78.7718	32.9437
brown bear	88.078	48.8038
brown bear	75.2881	41.8447
brown bear	83.1332	29.5997
brown bear	80.7819	44.0557
brown bear	95.5583	32.5642
brown bear	125.403	51.4361
brown bear	108.567	49.1349
brown bear	122.718	51.5867
brown bear	100.835	34.0199
brown bear	100.804	35.2357
brown bear	83.8314	32.503
brown bear	97.0254	32.8888
brown bear	100.176	37.0527
brown bear	64.4164	51.4499
brown bear	69.2074	50.5713
brown bear	86.907	48.656
brown bear	97.4891	39.2133
brown bear	78.3295	33.4616
brown bear	78.8511	32.9953
brown bear	80.0879	30.7449
brown bear	76.6495	36.4685
brown bear	89.8747	37.0181
brown bear	124.365	47.0027
brown bear	83.7421	29.1663
brown bear	75.7906	37.0902
brown bear	99.6027	42.7585
brown bear	127.277	43.3302
brown bear	97.6848	43.0899
brown bear	108.553	48.8143
brown bear	87.1086	28.5332
brown bear	73.7533	37.4635
brown bear	108.925	48.6176
brown bear	96.1179	33.742
brown bear	85.1514	36.2817
brown bear	93.2316	39.2825
brown bear	78.4509	42.3952
brown bear	124.461	47.2891
brown bear	98.3807	33.9861
brown bear	88.391	31.8088
brown bear	119.344	47.0777
brown bear	87.1627	33.9211
brown bear	87.1722	37.3255
brown bear	99.9529	50.844
brown bear	96.6725	38.634
brown bear	72.8347	39.0515
brown bear	97.3274	42.977
brown bear	119.367	47.1409
brown bear	95.4272	34.7205
brown bear	102.059	29.7112
brown bear	85.6429	32.2619
brown bear	99.9884	30.5173
brown bear	85.4756	36.7081
brown bear	97.053	35.1483
brown bear	92.9782	34.0042
brown bear	69.5575	41.1307
brown bear	128.771	48.6738
brown bear	83.8722	50.4463
brown bear	99.7238	34.7964
brown bear	88.2429	36.1317
brown bear	90.0835	36.5318
brown bear	93.9827	32.8072
brown bear	68.657	37.1624
brown bear	79.8198	30.3724
brown bear	78.3053	31.035
brown bear	78.9679	30.8457
brown bear	77.3587	34.7739
brown bear	74.9923	35.9098
brown bear	74.0457	36.1938
brown bear	70.5908	35.3892
brown bear	78.116	34.1113
brown bear	89.0015	48.3761
brown bear	84.2652	28.8413
brown bear	83.3591	29.1597
brown bear	86.3038	28.5294
brown bear	86.1546	28.8154
